# Supplementary material for: Better Prognosis and Survival in Esophageal Cancer Survivors After Comorbid Second Primary Malignancies: A SEER Database-Based Study
Source: Front Surg. 2022 May 6;9:893429. doi: 10.3389/fsurg.2022.893429 (PMC9235858; doi:10.3389/fsurg.2022.893429)
Supplement: Supplementary file 1 [file fsurg-09-893429_Data_Sheet1_v1.xlsx]

## Sheet: The median survival time
The median survival time of esophageal cancer cases
	Sequence number groups(month)				Age(month)		Race(month)		Histologic type(month)		summary stage(month)			regional nodes positive(month)			primary site(month)
Year of diagnosis	One primary only	1st of 2 or more primaries	2nd of 2 or more primaries	3 or more primaries	< 75 years	75+ years	White and other races (a)	Black	Adenocarcinomas	Squamous cell neoplasia and other types (b)	Localized	Regional	Distant	Lymph nodes not examined	Lymph nodes were negative	Lymph nodes were positive	C15.5-Lower third of esophagus	Other sites (c)	Total
2000	9.658	52.8	9.584	8.692	10.708	8.574	10.126	9.009	10.693	9.41	17.255	10.235	7.616	8.933	38.286	14.027	10.577	9.349	9.951
2001	9.648	63.75	9.44	8.684	10.546	8.831	10.118	9.018	10.429	9.57	19.004	10.143	7.635	8.878	47.667	13.283	10.798	9.135	9.94
2002	9.547	78.396	9.547	9.148	10.687	8.538	10.036	9.176	10.581	9.363	18.286	10.726	7.379	8.799	52.349	13.615	10.363	9.429	9.914
2003	9.883	58.16	10.058	10.235	11.161	8.851	10.509	9.253	11.333	9.541	18.724	10.983	7.867	9.231	42.263	15.538	11.062	9.581	10.31
2004	9.979	68.571	10.423	9.923	11.31	9.158	10.619	9.626	11.255	9.853	23.069	11.3	7.767	9.129	51.237	15.137	10.896	10.019	10.493
2005	9.949	56.211	10.127	8.93	11.405	8.628	10.524	9.237	11.189	9.615	21.813	10.959	7.943	8.988	53.703	16.33	11.135	9.498	10.351
2006	10.118	55.385	10.429	9.738	11.591	9.035	10.816	9.42	11.51	9.834	22.186	11.637	8.057	9.125	54.65	18.985	11.039	10.141	10.636
2007	10.537	65.624	10.906	10.275	12.192	9.343	11.333	9.192	12.025	10.063	21.671	12.561	8.262	9.628	45.005	19.008	11.593	10.385	11.033
2008	10.21	61.8	10.557	9.671	11.707	8.932	10.911	9.074	11.934	9.426	21.444	11.947	8.08	9.252	53.039	17.859	11.688	9.478	10.664
2009	10.588	48.75	10.613	10.532	12.767	9.008	11.252	9.631	12.457	9.915	26.714	11.966	8.51	9.587	73.464	19.224	12.15	9.905	11.058
2010	10.636	56.25	11.137	9.743	12.433	9.228	11.248	10.119	12.612	10.031	30.21	12.788	8.285	9.634	61.386	18.773	11.934	10.119	11.11
2011	10.891	38.055	10.792	10.212	12.401	9.565	11.37	9.991	12.735	10.102	27.014	13.901	8.355	9.775	58.604	16.94	12.342	10.212	11.224
2012	10.815	39.045	10.581	10.018	12.959	8.936	11.287	9.438	11.849	10.14	29.025	14.335	8.19	9.643	68.356	16.256	11.755	10.233	11.062
2013	11.277	41.486	10.817	10.705	13.245	9.773	11.804	9.724	14.128	10.21	32.726	15.403	8.402	9.972	59.396	17.154	14	10.227	11.542
2014	11.417	33.391	11.52	11	13.855	9.953	11.964	9.878	13.682	10.672	30.942	15.65	8.685	10.132	57.797	19.997	13.679	10.575	11.738
2015	11.408	31.385	11.346	11.553	13.842	9.664	11.925	9.725	13.759	10.464	34.217	16.069	8.682	10.02	36	21.162	13.675	10.464	11.68
2016	11.437	25.643	11.373	10.349	13.837	9.701	11.782	10.578	13.532	10.509	27.295	15.516	8.344	10.148	24	18.954	13.574	10.441	11.653
2017	11.438	12	11.135	11.083	13.514	9.668	11.73	9.974	13.929	10.191	12	15.034	8.425	10.085	12	20.007	13.948	10.144	11.541
Note:(a) Other races included Asian, Pacific Islander and American Indian/Alaska Native.
(b) Other types included the rest histological types of esophageal cancer except for adenocarcinoma and squamous cell carcinoma.
(c) Others included C15.0-Cervical esophagus, C15.1-Thoracic esophagus, C15.2-Abdominal esophagus, C15.3-Upper third of esophagus, C15.4-Middle third of esophagus, C15.8-Overlapping lesion of esophagus and C15.9-Esophagus, NOS.
