# Supplementary material for: Better Prognosis and Survival in Esophageal Cancer Survivors After Comorbid Second Primary Malignancies: A SEER Database-Based Study
Source: Front Surg. 2022 May 6;9:893429. doi: 10.3389/fsurg.2022.893429 (PMC9235858; doi:10.3389/fsurg.2022.893429)
Supplement: Supplementary file 2 [file fsurg-09-893429_Data_Sheet2_v1.xlsx]

## Sheet: Rate of change
The change rate of the median survival time of different esophageal cancer cases
	Sequence number groups(month)				Age(month)		Race(month)		Histologic type(month)		summary stage(month)			regional nodes positive(month)			primary site(month)
Year of diagnosis	One primary only	1st of 2 or more primaries	2nd of 2 or more primaries	3 or more primaries	< 75 years	75+ years	White and other races (a)	Black	Adenocarcinomas	Squamous cell neoplasia and other types (b)	Localized	Regional	Distant	Lymph nodes not examined	Lymph nodes were negative	Lymph nodes were positive	C15.5-Lower third of esophagus	Other sites (c)	Total
2000	100.00%	1	1	1	1	1	1	1	1	1	1	1	1	1	1	1	1	1	1
2001	0.999	1.2074	0.985	0.9991	0.9849	1.03	0.9992	1.0009	0.9753	1.017	1.1014	0.991	1.0025	0.9939	1.245	0.9469	1.0209	0.9771	0.9989
2002	0.9885	1.4848	0.9961	1.0525	0.998	0.9958	0.9911	1.0185	0.9895	0.995	1.0598	1.048	0.9689	0.9851	1.3673	0.9706	0.9797	1.0085	0.9963
2003	1.0233	1.1015	1.0495	1.1775	1.0423	1.0323	1.0378	1.027	1.0598	1.0139	1.0851	1.0731	1.0329	1.0333	1.1039	1.1078	1.0459	1.0249	1.0361
2004	1.0332	1.2987	1.0875	1.1416	1.0562	1.0681	1.0487	1.0685	1.0526	1.0471	1.337	1.104	1.0199	1.022	1.3383	1.0791	1.0301	1.0717	1.0545
2005	1.0301	1.0646	1.0567	1.0274	1.0651	1.0063	1.0394	1.0253	1.0463	1.0218	1.2642	1.0708	1.043	1.0063	1.4027	1.1642	1.0527	1.016	1.0402
2006	1.0476	1.049	1.0882	1.1203	1.0825	1.0538	1.0682	1.0456	1.0764	1.0451	1.2858	1.137	1.0579	1.0215	1.4274	1.3534	1.0437	1.0847	1.0688
2007	1.091	1.2429	1.1379	1.1821	1.1386	1.0897	1.1192	1.0203	1.1245	1.0694	1.2559	1.2273	1.0848	1.0778	1.1755	1.3551	1.096	1.1109	1.1087
2008	1.0572	1.1705	1.1015	1.1126	1.0933	1.0418	1.0776	1.0071	1.116	1.0017	1.2428	1.1673	1.0609	1.0357	1.3854	1.2732	1.105	1.0138	1.0717
2009	1.0963	0.9233	1.1074	1.2117	1.1923	1.0506	1.1113	1.069	1.165	1.0537	1.5482	1.1691	1.1174	1.0733	1.9188	1.3705	1.1487	1.0594	1.1112
2010	1.1013	1.0653	1.162	1.1209	1.1611	1.0763	1.1108	1.1232	1.1795	1.066	1.7508	1.2494	1.0879	1.0785	1.6034	1.3383	1.1283	1.0824	1.1165
2011	1.1277	0.7207	1.126	1.1749	1.1581	1.1156	1.1228	1.1089	1.191	1.0735	1.5656	1.3582	1.097	1.0943	1.5307	1.2077	1.1669	1.0923	1.1279
2012	1.1198	0.7395	1.104	1.1526	1.2102	1.0422	1.1147	1.0476	1.1081	1.0775	1.6822	1.4006	1.0754	1.0795	1.7854	1.1589	1.1113	1.0945	1.1116
2013	1.1676	0.7857	1.1287	1.2316	1.2369	1.1398	1.1658	1.0793	1.3212	1.0851	1.8966	1.505	1.1032	1.1163	1.5514	1.2229	1.3236	1.0939	1.1599
2014	1.1821	0.6324	1.202	1.2655	1.2939	1.1608	1.1815	1.0964	1.2795	1.1342	1.7933	1.5291	1.1403	1.1343	1.5096	1.4256	1.2932	1.1312	1.1796
2015	1.1812	0.5944	1.1839	1.3292	1.2927	1.1271	1.1777	1.0794	1.2867	1.112	1.9831	1.57	1.14	1.1218	0.9403	1.5087	1.2929	1.1192	1.1738
2016	1.1842	0.4857	1.1867	1.1906	1.2922	1.1314	1.1635	1.1741	1.2655	1.1168	1.5819	1.516	1.0956	1.1361	0.6269	1.3513	1.2833	1.1169	1.171
2017	1.1843	0.2273	1.1618	1.2751	1.262	1.1276	1.1584	1.1071	1.3026	1.083	0.6955	1.4689	1.1062	1.129	0.3134	1.4263	1.3187	1.085	1.1598
Note:(a) Other races included Asian, Pacific Islander and American Indian/Alaska Native.
(b) Other types included the rest histological types of esophageal cancer except for adenocarcinoma and squamous cell carcinoma.
(c) Others included C15.0-Cervical esophagus, C15.1-Thoracic esophagus, C15.2-Abdominal esophagus, C15.3-Upper third of esophagus, C15.4-Middle third of esophagus, C15.8-Overlapping lesion of esophagus and C15.9-Esophagus, NOS.
